# Supplementary material for: Development and validation of prediction models for special subtype of primary aldosteronism: patients with negative adrenal CT imaging
Source: Front Endocrinol (Lausanne). 2025 Jul 11;16:1563748. doi: 10.3389/fendo.2025.1563748 (PMC12289499; doi:10.3389/fendo.2025.1563748)
Supplement: Supplementary file 4 [file Table1.xlsx]

## Sheet: Sheet1
Name	KNN	Lasso	LDA	LR	Ridge	SVM
Partition Rate in Train Set	0.65	0.65	0.65	0.65	0.65	0.65
ROC Comparison Method	DeLong's test	DeLong's test	DeLong's test	DeLong's test	DeLong's test	DeLong's test
P Value	0.856724	0.686584	0.294382	0.321221	0.689506	0.286311
Train Set
Train AUC	0.712	0.717949	0.755424	0.752794	0.734385	0.749507
Sensitivity (TPR)	0.564103	0.820513	0.641026	0.641026	0.512821	0.717949
Specificity (TNR)	0.769231	0.641026	0.769231	0.74359	0.897436	0.666667
Accuracy (ACC)	0.666667	0.730769	0.705128	0.692308	0.705128	0.692308
Error Rate (ER)	0.333333	0.269231	0.294872	0.307692	0.294872	0.307692
Recall	0.564103	0.820513	0.641026	0.641026	0.512821	0.717949
F1	0.628571	0.704225	0.722892	0.707317	0.752688	0.7
Kappa	0.333333	0.461538	0.410256	0.384615	0.410256	0.384615
Test Set
Test AUC	0.676	0.675737	0.646259	0.648526	0.693878	0.637188
Sensitivity (TPR)	0.667	0.714286	0.428571	0.52381	0.428571	0.571429
Specificity (TNR)	0.667	0.571429	0.761905	0.666667	0.904762	0.47619
Accuracy (ACC)	0.667	0.642857	0.595238	0.595238	0.666667	0.52381
Error Rate (ER)	0.333	0.357143	0.404762	0.404762	0.333333	0.47619
Recall	0.619048	0.714286	0.428571	0.52381	0.428571	0.571429
F1	0.667	0.615385	0.653061	0.622222	0.730769	0.545455
Kappa	0.333	0.285714	0.190476	0.190476	0.333333	0.047619
