# Supplementary material for: Development and validation of prediction models for special subtype of primary aldosteronism: patients with negative adrenal CT imaging
Source: Front Endocrinol (Lausanne). 2025 Jul 11;16:1563748. doi: 10.3389/fendo.2025.1563748 (PMC12289499; doi:10.3389/fendo.2025.1563748)
Supplement: Supplementary file 5 [file Table2.xlsx]

## Sheet: Sheet1
Data	AUC (95%CI)	Accuracy (95%CI)	Sensitivity (95%CI)	Specificity (95%CI)	PPV (95%CI)	NPV (95%CI)	cut off
Derivation	0.868 (0.804-0.932)	0.783 (0.699-0.853)	0.700 (0.584 - 0.816)	0.867 (0.781 - 0.953)	0.840 (0.738 - 0.942)	0.743 (0.640 - 0.845)	0.44
Validation	0.853 (0.750-0.956)	0.760 (0.618-0.869)	0.720 (0.544 - 0.896)	0.800 (0.643 - 0.957)	0.783 (0.614 - 0.951)	0.741 (0.575 - 0.906)	0.44
