# Supplementary material for: Development and validation of prediction models for special subtype of primary aldosteronism: patients with negative adrenal CT imaging
Source: Front Endocrinol (Lausanne). 2025 Jul 11;16:1563748. doi: 10.3389/fendo.2025.1563748 (PMC12289499; doi:10.3389/fendo.2025.1563748)
Supplement: Supplementary file 6 [file Table3.xlsx]

## Sheet: Sheet1
List of Abbreviations
Artificial Intelligence	AI
Aldosterone-producing adenoma	APA
Aldosterone-producing cell clusters	APCCs
Aldosterone-producing micronodules	APMs
Area Under the Curve	AUC
Adrenal Venous Sampling	AVS
Clinical-Radiomics Score	Clin-Rad. Score
Confusion Matrix	CM
Decision Curve Analysis	DCA
Intraclass Correlation Coefficient	ICC
Idiopathic Hyperaldosteronism	IHA
K-Nearest Neighbors	KNN
Linear Discriminant Analysis	LDA
Logistic Regression	LR
Machine Learning	ML
Primary Aldosteronism	PA
Radiomic Feature	RF
Receiver Operating Characteristic	ROC
Regions Of Interest	ROI
Radiomics Score	RS
Support Vector Machines	SVM
