# Supplementary material for: Development and validation of prediction models for special subtype of primary aldosteronism: patients with negative adrenal CT imaging
Source: Front Endocrinol (Lausanne). 2025 Jul 11;16:1563748. doi: 10.3389/fendo.2025.1563748 (PMC12289499; doi:10.3389/fendo.2025.1563748)
Supplement: Supplementary file 7 [file Table4.xlsx]

## Sheet: Sheet1
PatientID	Label	original-shape-Elongation	original-shape-Flatness	original-shape-LeastAxisLength	original-shape-MajorAxisLength	original-shape-Maximum2DDiameterColumn	original-shape-Maximum2DDiameterRow	original-shape-Maximum2DDiameterSlice	original-shape-Maximum3DDiameter	original-shape-MeshVolume	original-shape-MinorAxisLength	original-shape-Sphericity	original-shape-SurfaceArea	original-shape-SurfaceVolumeRatio	original-shape-VoxelVolume	original-firstorder-10Percentile	original-firstorder-90Percentile	original-firstorder-Energy	original-firstorder-Entropy	original-firstorder-InterquartileRange	original-firstorder-Kurtosis	original-firstorder-Maximum	original-firstorder-MeanAbsoluteDeviation	original-firstorder-Mean	original-firstorder-Median	original-firstorder-Minimum	original-firstorder-Range	original-firstorder-RobustMeanAbsoluteDeviation	original-firstorder-RootMeanSquared	original-firstorder-Skewness	original-firstorder-TotalEnergy	original-firstorder-Uniformity	original-firstorder-Variance	original-glcm-Autocorrelation	original-glcm-ClusterProminence	original-glcm-ClusterShade	original-glcm-ClusterTendency	original-glcm-Contrast	original-glcm-Correlation	original-glcm-DifferenceAverage	original-glcm-DifferenceEntropy	original-glcm-DifferenceVariance	original-glcm-Id	original-glcm-Idm	original-glcm-Idmn	original-glcm-Idn	original-glcm-Imc1	original-glcm-Imc2	original-glcm-InverseVariance
Patient1	0	0.608427	0.29795	13.9926	46.9629	35.5524	45.9201	43.8073	48.7308	5585.08	28.5735	0.396308	3841.23	0.687767	5747.14	-54	41	2333829	2.52245	55.5	2.37532	78	30.102	-1.96207	4	-109	187	23.0299	35.8194	-0.447995	7.37374e+06	0.195584	1279.18	33.509	88.3624	-6.86831	5.8091	2.31606	0.433455	1.11988	1.87779	0.99394	0.593245	0.554124	0.973861	0.897951	-0.0990415	0.551147	0.470522
Patient2	0	0.518658	0.356766	13.0986	36.7149	34.4204	37.926	25.3515	38.7705	3357.7	19.0425	0.517502	2095.4	0.624057	3431.03	-27	30	679774	1.95045	32	2.53185	58	17.9458	3.94813	6	-66	124	13.3557	22.1303	-0.299333	1.68035e+06	0.292731	474.163	15.2825	13.2239	-0.868783	2.22401	1.02821	0.366071	0.721988	1.4307	0.479844	0.686059	0.66954	0.973763	0.902134	-0.0956204	0.47166	0.49105
Patient3	0	0.908915	0.253878	7.78981	30.6832	32.872	34.059	31.2548	36.8585	2902.32	27.8884	0.462398	2127.97	0.733195	2977.09	-23	41	1039907	2.03208	33	3.36035	68	20.0027	12.6785	18	-85	153	14.1754	28.0786	-0.778372	2.34715e+06	0.285956	627.66	27.3959	25.3467	-3.25274	2.70956	1.25308	0.376158	0.793613	1.52861	0.574662	0.670766	0.648852	0.976406	0.906872	-0.105065	0.511563	0.474601
Patient4	0	0.798348	0.723807	12.1838	16.8329	18.9547	18.6716	18.3537	22.7432	1047.98	13.4385	0.542636	919.485	0.877387	1090.03	-21	49	790329	2.19596	37	3.34156	76	21.9174	15.8376	18.5	-83	159	15.5567	31.7907	-0.605457	1.10164e+06	0.255323	759.821	28.0072	35.5214	-2.7141	3.28138	1.16019	0.473876	0.794627	1.48714	0.509153	0.658482	0.638968	0.982806	0.91564	-0.119502	0.59518	0.521296
Patient5	0	0.477972	0.30235	14.4595	47.8239	44.7769	42.919	32.6478	45.2122	2116.3	22.8584	0.289397	2754.49	1.30156	2304.11	-42	32	1485407	2.2364	42	2.9405	58	23.6778	-1.60594	4	-128	186	17.3956	28.8553	-0.592163	1.91846e+06	0.243721	830.048	44.0421	34.5298	-3.81873	3.23049	1.14348	0.446058	0.775319	1.47368	0.5058	0.669238	0.649149	0.986454	0.925734	-0.152324	0.652006	0.495275
Patient6	0	0.415517	0.245983	11.0489	44.9175	31.4895	45.706	28.0274	48.2063	3109.11	18.664	0.444035	2320.01	0.746199	3194	-3	51	1460068	1.92799	29	4.01018	83	17.3538	23.7937	25	-67	150	11.8228	32.6815	-0.63	3.41145e+06	0.315367	501.941	20.9055	19.4421	-1.81036	2.20753	1.03108	0.361678	0.724967	1.45244	0.490612	0.684939	0.668096	0.980236	0.91351	-0.0766177	0.449977	0.490855
Patient7	0	0.617225	0.270573	10.255	37.901	34.2175	43.709	30.1918	43.8113	2439.98	23.3934	0.407065	2153.16	0.882452	2540.47	-15	33	408817	1.74498	25	3.72107	56	14.9571	9.37115	10	-67	123	10.6152	21.2188	-0.510669	1.14382e+06	0.350856	362.421	16.4051	11.7924	-1.09247	1.85844	0.910725	0.347727	0.679657	1.37748	0.434747	0.69676	0.683278	0.976468	0.906941	-0.0803571	0.465804	0.495634
Patient8	0	0.486947	0.244711	12.4555	50.899	31.6252	43.4426	47.385	52.0132	4155.19	24.7851	0.387396	3226.44	0.776484	4210.65	-44	30	1387461	2.26941	40	3.08658	65	23.0406	-3.57464	0	-123	188	16.2831	29.0156	-0.532312	3.54497e+06	0.239891	829.128	31.6583	47.0666	-4.11907	3.8879	1.45223	0.457259	0.879836	1.61524	0.643437	0.642559	0.616486	0.978843	0.90827	-0.110962	0.568544	0.495161
Patient9	0	0.358664	0.231964	12.7128	54.8048	30.4145	46.113	42.6337	65.7472	4592.41	19.6565	0.377985	3534.84	0.769713	4765.09	-890	-2	711294554	4.21142	845	1.18271	54	375.913	-478.243	-641	-929	983	355.774	617.569	0.179065	1.81736e+09	0.0865531	152674	629.821	981162	672.161	887.873	74.8341	0.844141	4.72609	3.02116	44.9152	0.466623	0.418081	0.964815	0.914596	-0.447265	0.984368	0.322718
Patient10	0	0.452143	0.262043	11.9113	45.4554	36.2407	48.0304	26.1357	53.3391	3989.43	20.5523	0.390847	3112.32	0.780142	4121.67	-28	29	694766	1.90292	31	3.13449	69	17.9369	4.24184	8	-74	143	12.8957	22.7025	-0.658941	2.12433e+06	0.312237	497.412	15.0611	14.1494	-1.61495	2.11904	1.12017	0.310166	0.752006	1.50147	0.536061	0.679744	0.660715	0.971653	0.898874	-0.0655768	0.405534	0.482187
Patient11	0	0.542926	0.16068	6.90128	42.9504	31.3361	37.8099	35.7452	43.2428	2696.37	23.3189	0.401279	2334.66	0.865854	2751.77	-11	40	1005165	1.73467	27	3.26375	58	15.9017	16.4494	20	-54	112	11.4148	25.7921	-0.709031	1.83056e+06	0.340417	394.65	18.4336	9.30927	-1.45838	1.6679	0.924542	0.276056	0.654258	1.36279	0.451183	0.714371	0.699899	0.976377	0.911192	-0.10763	0.419877	0.451265
Patient12	0	0.449181	0.3237	16.6816	51.5341	37.1284	50.4607	36.3271	54.0425	6123.78	23.1481	0.399289	4053.93	0.661998	6224.45	-33	28	1462888	1.98488	32	2.88013	57	18.9262	0.0465465	3	-81	138	13.53	23.4336	-0.518539	3.41804e+06	0.292977	549.13	21.8514	15.2196	-1.23997	2.27085	1.31719	0.264098	0.813776	1.55637	0.602804	0.667027	0.643072	0.975274	0.904927	-0.084109	0.376124	0.46493
Patient13	0	0.577342	0.346659	12.6954	36.6221	28.161	39.9647	27.1829	41.2163	3306.47	21.1435	0.456128	2353.1	0.711665	3376.51	-40	40	1835405	2.35303	44	2.82585	87	25.2052	3.48985	8	-96	183	17.9902	31.3122	-0.466543	3.31051e+06	0.226761	968.272	24.0506	43.7857	-2.60794	3.8143	2.00467	0.311817	1.05058	1.79218	0.845526	0.602433	0.566719	0.971526	0.893038	-0.0725394	0.459155	0.487493
Patient14	0	0.519458	0.242682	8.79815	36.2539	36.4788	40.5933	23.3902	41.0987	2928.11	18.8323	0.50363	1965.31	0.671187	2968.8	-41	43	1685800	2.2869	44	3.31769	63	26.8652	8.14604	18	-100	163	19.0387	34.2392	-0.954424	3.48039e+06	0.247531	1105.96	26.3687	64.5827	-7.79008	4.04431	2.01136	0.308737	0.969152	1.76286	0.961102	0.646131	0.613952	0.964542	0.891739	-0.123027	0.473462	0.423523
Patient15	0	0.741372	0.266367	13.3109	49.9719	53.0406	53.5872	48.5867	57.194	5574.48	37.0478	0.397227	3827.49	0.68661	5728.39	-44	29	1718171	2.18524	43	2.30213	58	23.2782	-4.78781	-1	-93	151	17.8874	28.0612	-0.339879	4.5107e+06	0.243796	764.506	20.6801	26.9327	-1.74811	3.13793	2.05735	0.21925	1.05774	1.77191	0.839774	0.605911	0.568562	0.962741	0.880539	-0.0800359	0.410913	0.465839
Patient16	0	0.48851	0.221261	9.69895	43.8349	37.3663	49.283	32.7018	49.6723	3351.17	21.4138	0.384486	2816.66	0.840502	3441.96	-24	36	913129	1.92692	33	2.64965	56	18.5325	7.91729	10	-69	125	13.9529	23.8299	-0.420883	1.95457e+06	0.29135	505.183	16.703	15.2906	-1.53638	2.46018	1.05842	0.405495	0.697719	1.46795	0.539516	0.704508	0.687025	0.973388	0.906439	-0.111581	0.509346	0.444539
Patient17	0	0.516603	0.193143	8.69121	44.9988	44.0529	42.272	26.6251	45.0805	3651.86	23.2465	0.458825	2499.46	0.684435	3710.37	-19	28	592245	1.67307	25.25	3.10156	50	14.7408	6.1568	8.5	-64	114	10.6929	19.3119	-0.548877	1.38378e+06	0.365984	335.044	15.3187	6.89797	-0.601686	1.5221	0.70609	0.36637	0.571306	1.26176	0.369332	0.735808	0.727814	0.98154	0.920744	-0.0875313	0.451904	0.462758
Patient18	0	0.446344	0.194777	9.81127	50.3717	42.8328	52.0475	34.5431	52.5437	2466.2	22.4831	0.3988	2213.51	0.897538	2546.13	-29.3	28	571321	1.95369	34	2.41547	56	18.6247	0.561847	2	-67	123	13.9743	22.3084	-0.287153	1.26713e+06	0.287878	497.351	13.8262	12.4829	-0.812248	2.16635	1.24909	0.275706	0.823408	1.50387	0.525382	0.654212	0.630794	0.968355	0.88973	-0.0799965	0.438655	0.497951
Patient19	0	0.483044	0.244017	11.2232	45.9933	41.629	46.1723	32.0125	47.0912	3555.38	22.2168	0.436572	2580.39	0.725771	3648.88	-29	34	922395	2.03049	30	3.64345	66	19.4637	6.62705	11	-102	168	13.451	25.6224	-0.771025	2.39552e+06	0.288771	612.591	35.6701	27.9416	-3.53749	2.64573	1.22117	0.369541	0.785513	1.53284	0.582914	0.669684	0.650222	0.982122	0.917303	-0.088764	0.488627	0.496236
Patient20	0	0.74899	0.195978	6.64652	33.9146	33.1001	36.7998	32.0381	38.9773	2004.69	25.4017	0.399316	1925.45	0.960473	2089.25	-24	35	578897	1.97788	30	3.71858	64	18.3075	7.87367	11	-90	154	12.5182	24.7899	-0.723802	1.28393e+06	0.300661	552.546	25.2901	21.8573	-2.54091	2.46261	1.06068	0.397124	0.74152	1.44006	0.480955	0.678396	0.661062	0.979698	0.911606	-0.105199	0.52768	0.499728
Patient21	0	0.506429	0.249791	10.7228	42.9272	36.0036	43.8577	30.5372	48.6027	2109.97	21.7396	0.349942	2273.38	1.07745	2201.16	-25	30	393278	1.78869	29	2.73722	54	16.4699	5.8783	9	-53	107	11.9481	21.2491	-0.55502	993878	0.338317	416.97	16.0612	8.81024	-1.04504	1.65699	0.951537	0.262263	0.667356	1.41546	0.484358	0.709488	0.694689	0.975758	0.909536	-0.0770552	0.412146	0.457983
Patient22	0	0.355711	0.265927	13.4455	50.5608	31.9686	47.1885	31.2398	56.227	4863.91	17.985	0.492537	2818.61	0.579495	4966.36	-36	19	878295	1.80438	29	2.91612	40	17.0009	-6.51037	-4	-88	128	12.4948	21.8956	-0.52886	2.38097e+06	0.330153	437.034	20.1947	10.0694	-1.31787	1.76219	0.843693	0.34289	0.627779	1.3502	0.428824	0.720189	0.707702	0.978217	0.914082	-0.091609	0.428969	0.456867
Patient23	0	0.459449	0.29793	12.6105	42.3272	28.1023	48.2189	33.9834	50.0633	3979.01	19.4472	0.460551	2636.67	0.662645	4087.08	-45.7	20	1110858	2.09608	36	3.0639	45	20.9252	-10.6667	-8	-109	154	15.2094	27.8327	-0.554073	3.16608e+06	0.270109	660.879	28.8332	20.8862	-1.8722	2.55532	1.23083	0.326451	0.776523	1.52683	0.581738	0.678434	0.656943	0.976835	0.908938	-0.108037	0.461194	0.462627
Patient24	0	0.704947	0.290951	8.43766	29.0003	30.1564	31.2669	28.2252	31.4626	1619.97	20.4437	0.420083	1587.89	0.980197	1675.86	-29	33	1047705	1.99084	33	3.31348	55	19.4859	7.13858	13	-83	138	13.8464	25.2908	-0.842196	1.07192e+06	0.290993	588.665	25.0582	22.0654	-3.05966	2.54262	0.952285	0.446339	0.660749	1.40239	0.4889	0.712509	0.6986	0.981885	0.921261	-0.129874	0.54267	0.45828
Patient25	0	0.311553	0.16388	8.17301	49.8719	20.2518	48.8976	38.8607	52.5502	2630.78	15.5377	0.461101	1998.69	0.759731	2724.36	-30	23	531294	1.77219	29	2.318	41	16.065	-3.92708	-4.5	-52	93	12.0903	19.8824	-0.00973512	1.07696e+06	0.327765	379.886	13.1605	8.55427	0.0953866	1.8473	1.04342	0.290305	0.731197	1.39639	0.458875	0.68269	0.665623	0.962858	0.8853	-0.0960747	0.423006	0.493402
Patient26	0	0.82756	0.288865	7.39161	25.5885	25.0846	25.0846	25.0097	33.4204	1676.69	21.176	0.474892	1437.23	0.85718	1743.1	-16.2	23	137137	1.4586	20	2.82135	38	11.9077	4.87978	6	-39	77	8.20376	15.8049	-0.427757	435417	0.438661	225.982	7.94895	3.57318	-0.236633	1.02703	0.624818	0.239518	0.526354	1.20414	0.339027	0.752886	0.746669	0.965072	0.897972	-0.0711518	0.388596	0.443482
Patient27	0	0.485919	0.333663	12.1388	36.3805	27.1902	39.1955	30.8741	40.4127	2444.09	17.678	0.405961	2161.45	0.884358	2543.21	-27	33	701200	1.95931	36	2.35146	64	19.0903	4.77138	7	-55	119	14.5728	23.3507	-0.223262	1.3867e+06	0.284274	522.491	16.0757	14.1166	-1.17278	2.23628	1.21119	0.294012	0.778362	1.49113	0.547028	0.675771	0.653854	0.969591	0.896184	-0.103295	0.413284	0.465761
Patient28	0	0.471297	0.171022	7.83095	45.7891	32.597	45.7638	34.0425	50.6132	3079.4	21.5803	0.408324	2506.82	0.814062	3187.75	-691	63	87753962	2.75166	28	5.7005	87	201.734	-77.0657	47	-905	992	77.8959	295.642	-2.08145	2.78623e+08	0.283529	81465.2	1298.42	1.11232e+06	-18832.2	438.366	48.7994	0.793549	3.07409	2.55566	37.1887	0.616589	0.594018	0.977533	0.944272	-0.351672	0.91457	0.361722
Patient29	0	0.665798	0.284625	12.0331	42.2772	34.0542	41.1689	50.0006	53.8439	4593.59	28.148	0.470213	2842	0.618689	4733.42	-35	20	809521	1.87173	32	2.40486	49	17.684	-7.0805	-7	-72	121	13.282	22.3886	-0.0303098	2.37263e+06	0.302477	451.118	11.6396	10.8544	-0.114134	2.11737	1.20639	0.282971	0.801889	1.48708	0.518069	0.660334	0.639362	0.957669	0.875538	-0.0789254	0.402533	0.504916
Patient30	0	0.353883	0.279851	14.7919	52.8563	32.2389	56.816	38.7144	57.6995	6204.99	18.705	0.458233	3563.63	0.574316	6348.74	-37	20	1146855	1.87175	34	2.24521	49	18.2652	-6.9915	-6	-77	126	14.1681	22.6575	-0.183457	3.25921e+06	0.303497	464.483	20.3	11.6578	-0.876882	2.12105	1.04093	0.341929	0.717089	1.42764	0.486389	0.691793	0.673818	0.973457	0.903168	-0.100336	0.433017	0.467923
Patient31	0	0.578455	0.225563	10.7794	47.7889	32.8908	49.6122	45.5248	52.8652	4710.77	27.6437	0.39986	3398.64	0.72146	4834.26	-22	32	974537	1.87403	30.75	2.73031	64	17.2573	5.8589	8	-64	128	12.709	21.8889	-0.250346	2.31621e+06	0.31147	444.797	15.1838	8.67439	-0.5073	1.72132	1.27081	0.153284	0.808704	1.51059	0.554576	0.664614	0.641645	0.96816	0.892332	-0.0851783	0.384775	0.478898
Patient32	0	0.719861	0.369565	11.6293	31.4674	30.6627	36.5481	28.8409	36.7076	2684.25	22.6522	0.435453	2144.99	0.799102	2792.12	-23	27.6	449711	1.72741	28	2.58171	54	15.5581	3.67448	5	-55	109	11.4246	19.3992	-0.278429	1.05075e+06	0.349427	362.825	14.7839	8.57466	-0.442439	1.75764	0.881046	0.340425	0.640124	1.35943	0.441803	0.717875	0.70403	0.977332	0.91275	-0.096794	0.438186	0.450251
Patient33	0	0.495193	0.38812	14.186	36.5506	26.0198	37.8671	37.9005	40.3498	3250.89	18.0996	0.496247	2138.56	0.657837	3328.62	-39	34	1292200	2.20326	41	2.38727	66	23.0624	-0.655274	2	-95	161	17.4282	27.5946	-0.259125	2.53461e+06	0.243095	761.032	22.5251	30.0962	-1.90044	3.36948	1.53543	0.376011	0.900894	1.65759	0.686469	0.640467	0.612363	0.971445	0.89569	-0.0845707	0.478111	0.48132
Patient34	0	0.488981	0.323946	13.2873	41.0172	26.4112	42.6586	38.6496	43.8574	4187.89	20.0566	0.454551	2764.17	0.660039	4318.61	-71	23	3310273	2.55107	54	2.3223	61	29.5786	-27.665	-32	-130	191	22.2556	44.8589	0.139712	8.69044e+06	0.190223	1246.97	33.9713	70.6055	-0.451759	5.19829	3.87826	0.169712	1.48824	2.08615	1.39192	0.529742	0.473591	0.957971	0.870258	-0.0884931	0.480252	0.42417
Patient35	0	0.512499	0.265171	12.4115	46.8057	33.6209	49.3167	35.6263	49.3426	4629.87	23.9879	0.399986	3358.55	0.72541	4651.94	-28	22	584670	1.78688	26	3.42718	58	15.6228	-2.12757	0	-82	140	10.8367	20.0252	-0.464585	1.86547e+06	0.342153	396.482	21.1833	8.19498	-0.503154	1.5491	1.05723	0.183305	0.7345	1.46566	0.504215	0.681971	0.664959	0.979796	0.912516	-0.0465173	0.31841	0.494799
Patient36	0	0.386307	0.271301	13.7446	50.6619	26.4074	53.37	34.0046	53.5661	4722.08	19.571	0.428024	3180.08	0.673449	4833.3	-47	13	1839279	1.95322	36	2.19627	40	19.0626	-17.3494	-17	-71	111	14.6884	28.5405	0.0786905	3.93702e+06	0.284871	513.559	9.65828	12.5516	0.0277749	2.19259	1.38414	0.228149	0.858936	1.5416	0.572865	0.649519	0.622814	0.952132	0.868728	-0.0898143	0.382235	0.478427
Patient37	0	0.635299	0.236764	11.3819	48.073	38.0789	44.2041	50.1379	51.8755	4779.84	30.5408	0.376491	3644.79	0.762533	4919.06	-20	41	1248594	1.97831	31	2.9133	67	18.7338	13.0257	16	-79	146	13.4349	26.7187	-0.464439	3.51167e+06	0.292899	544.221	26.6246	14.3872	-1.33463	2.18819	1.37792	0.234863	0.823986	1.58318	0.653739	0.66512	0.642449	0.974454	0.904163	-0.0774682	0.400234	0.476256
Patient38	0	0.702805	0.280869	10.9536	38.999	36.8969	42.2645	35.7339	43.6094	5293.09	27.4087	0.46841	3135.67	0.592409	5344.73	-46	40	4389809	2.43819	48	2.60456	88	26.8095	1.26835	6	-104	192	19.6258	32.7693	-0.380432	5.73932e+06	0.210233	1072.22	34.1515	63.0484	-4.09138	4.6917	1.85993	0.435178	1.01612	1.74995	0.776752	0.609033	0.574649	0.978541	0.905603	-0.0929848	0.527487	0.488396
Patient39	0	0.681708	0.321672	13.2005	41.0371	39.1443	43.1528	37.7983	45.9396	6670.76	27.9753	0.498051	3440.81	0.515804	6678.96	-57	23	3049192	2.32729	48	2.36233	62	25.9038	-13.3073	-9	-105	167	19.7092	33.5002	-0.372033	7.49555e+06	0.225327	945.179	27.6217	46.1358	-4.09831	4.19161	1.74065	0.412626	0.962325	1.72586	0.769512	0.626459	0.594793	0.975004	0.901147	-0.092786	0.503574	0.476861
Patient40	0	0.693702	0.331085	15.6299	47.2082	47.944	49.0943	42.7886	50.9176	6233.41	32.7484	0.407331	4021.19	0.645102	6389.2	-37	44	2734211	2.35083	46	2.46524	76	25.5062	5.37419	8	-95	171	19.0912	31.35	-0.310004	6.27944e+06	0.218397	953.94	25.0397	40.1654	-2.74136	3.79245	1.94434	0.318027	1.03389	1.75447	0.795805	0.607593	0.571775	0.972217	0.894532	-0.0828065	0.416916	0.47787
Patient41	0	0.531761	0.338991	12.7393	37.5801	31.6197	38.8234	28.9468	43.2703	3568.39	19.9837	0.463662	2435.55	0.682534	3630.68	-26	26	652991	1.77604	30	2.42516	53	16.4713	1.09774	2	-58	111	12.3334	19.9724	-0.203932	1.44826e+06	0.330751	397.69	13.5401	6.7451	-0.515083	1.52058	1.07881	0.17612	0.745813	1.4256	0.478164	0.679176	0.660379	0.972453	0.899238	-0.0748852	0.347175	0.486617
Patient42	0	0.451963	0.259759	14.4572	55.6563	41.5703	58.3915	36.3598	59.003	6507.85	25.1546	0.42815	3937.13	0.604981	6628.12	-38	24.5	1379155	2.05098	36	2.76288	62	19.7159	-5.65388	-5	-110	172	14.1966	24.9472	-0.24286	4.12509e+06	0.278131	590.396	29.9356	17.409	-0.953736	2.40262	1.38236	0.272592	0.862991	1.5869	0.608306	0.643945	0.619756	0.979788	0.909599	-0.0600013	0.373868	0.508763
Patient43	0	0.550874	0.213585	10.4917	49.1219	36.7275	51.4716	39.6879	52.6671	3613.96	27.06	0.380718	2991.37	0.827725	3660.54	-18	41.1	1158423	1.97309	34	2.51373	75	18.9662	12.809	13	-54	129	13.9504	26.3375	-0.154212	2.5392e+06	0.285948	529.596	17.2506	11.8829	-0.312774	2.06219	1.46768	0.179949	0.864067	1.60833	0.66009	0.653799	0.627363	0.97275	0.899858	-0.0801843	0.410431	0.468609
Patient44	0	0.641941	0.325096	12.4251	38.2197	32.6677	42.6993	34.1598	43.2826	3366.52	24.5348	0.387704	2801.81	0.832256	3460.56	-29	25.5	700350	1.84287	31	2.33605	52	17.1176	-0.708937	0	-57	109	12.8027	20.5649	-0.185769	1.46353e+06	0.312771	422.414	13.6667	10.2964	-0.516943	2.0141	0.993781	0.34566	0.696607	1.40759	0.474176	0.697498	0.681354	0.974635	0.905612	-0.100823	0.462115	0.471356
Patient45	0	0.26906	0.143333	9.64354	67.2808	21.1195	34.9723	60.6399	63.1313	3947.02	18.1026	0.377522	3199.3	0.810561	4042.05	-52	25	2313398	2.29425	44	2.41089	71	24.2832	-14.6192	-16	-91	162	18.2105	32.6961	0.142943	4.3211e+06	0.227303	855.316	17.9052	46.0575	1.22466	4.36928	1.77516	0.432076	0.995327	1.7139	0.730944	0.612711	0.579085	0.967241	0.885729	-0.0959935	0.537729	0.489404
Patient46	0	0.451099	0.279144	16.8199	60.2554	31.1857	60.5005	39.5261	60.5222	5677.05	27.1812	0.389166	3954.56	0.696587	5850.46	-40	21	1121426	1.98709	35	2.38792	57	19.3047	-9.45312	-9	-77	134	14.5276	25.093	0.00751225	3.68381e+06	0.280576	540.299	19.2342	13.454	-0.332772	2.31698	1.52316	0.214401	0.910575	1.63736	0.650927	0.63365	0.605403	0.971559	0.894233	-0.0577637	0.385317	0.494866
Patient47	0	0.457352	0.270466	11.0871	40.9927	32.3752	41.5661	31.5471	45.1628	3269.78	18.7481	0.449804	2368.5	0.72436	3359.13	-26	37	997757	1.97563	38	2.11622	56	20.1484	6.92181	9	-57	113	15.5925	24.6881	-0.21826	2.0474e+06	0.273599	561.592	16.9795	16.8044	-1.85899	2.54003	1.09026	0.398398	0.722307	1.48603	0.541833	0.694492	0.675575	0.972462	0.903111	-0.101182	0.482544	0.453517
Patient48	0	0.451125	0.247828	9.74622	39.3265	23.6488	41.1118	36.7848	42.6235	1969.86	17.7411	0.437832	1735.67	0.881113	2026.22	-37	38	1192759	2.26885	41	2.56391	85	23.1633	1.01163	2	-90	175	16.8212	28.5629	-0.105891	1.65307e+06	0.233863	814.817	22.2367	37.1012	-0.232439	3.61168	1.87404	0.331437	1.0257	1.70714	0.72655	0.606908	0.570713	0.972999	0.894908	-0.0953723	0.509838	0.4788
Patient49	0	0.451627	0.188398	12.0581	64.0036	35.9432	68.4758	37.659	72.0751	6982.67	28.9058	0.334331	5284.31	0.756775	7160.97	-30	33	1641612	2.02055	36	2.4057	64	19.8083	1.99372	3	-74	138	14.8746	23.9372	-0.0838253	4.10315e+06	0.274441	569.014	15.3768	16.2971	-0.851114	2.43837	1.28637	0.305078	0.816602	1.56082	0.586231	0.661587	0.638354	0.967809	0.89132	-0.073373	0.396098	0.482682
Patient50	0	0.484688	0.203793	10.4888	51.4677	29.9703	38.3817	51.5241	54.338	4864.94	24.9458	0.361458	3841.3	0.789589	4922.25	-38	26	1019753	2.08958	34	2.79433	73	20.0515	-5.17118	-4	-90	163	14.681	25.3329	-0.123303	3.15889e+06	0.270527	615.017	20.0565	15.4007	-0.413233	2.28697	1.64269	0.163083	0.925297	1.66112	0.718962	0.636522	0.607463	0.969815	0.893579	-0.0811107	0.413554	0.478775
Patient51	0	0.560374	0.371034	12.1354	32.707	28.6368	35.1424	28.3762	36.8021	2611.42	18.3282	0.480385	1909.03	0.731031	2669.32	-35	40	1630370	2.24821	45	2.38277	98	24.0044	5.32846	8	-83	181	18.1544	29.1782	-0.275389	2.27258e+06	0.235131	822.976	24.5951	37.6643	-2.74661	3.76867	1.42793	0.451871	0.868868	1.61669	0.642227	0.646329	0.620704	0.979181	0.909354	-0.101071	0.536356	0.49154
Patient52	0	0.58399	0.373524	13.0943	35.056	30.9176	36.4371	31.332	40.4793	3598.69	20.4724	0.531449	2136.91	0.593801	3672.7	-46	29	1332270	2.22227	44	2.34038	60	23.729	-5.93082	-2	-100	160	18.0763	28.9466	-0.302208	3.07738e+06	0.237215	802.731	20.6207	31.0071	-1.5789	3.56063	1.54908	0.395641	0.902594	1.63939	0.683084	0.639276	0.612172	0.971348	0.895551	-0.102882	0.513072	0.490844
Patient53	0	0.398735	0.172297	9.96101	57.8132	52.25	59.2101	27.3009	59.7256	4071.23	23.0521	0.391437	3149.97	0.773714	4192.55	-31	25	823971	1.87093	34	2.22467	47	18.0964	-2.0119	-1	-61	108	13.8718	21.6126	-0.192115	1.95835e+06	0.3024	463.056	13.5638	10.3715	-0.742299	1.98297	1.0362	0.31554	0.732305	1.43565	0.478026	0.681451	0.664237	0.962975	0.884967	-0.0712083	0.391689	0.495159
Patient54	0	0.366355	0.155169	10.9445	70.5329	30.8577	50.6648	53.4648	72.2619	8170.1	25.84	0.437475	4484.17	0.548852	8325.42	-57	16	2989053	2.20244	42	2.3245	47	22.9316	-20.0275	-19	-119	166	17.4673	34.0111	-0.132355	9.63047e+06	0.239609	755.654	24.6163	26.7745	-1.16878	3.23689	1.86764	0.276068	1.02233	1.7453	0.769392	0.606763	0.571836	0.965713	0.883143	-0.0586237	0.359061	0.48876
Patient55	0	0.531963	0.17954	7.51085	41.8339	44.7915	40.9425	26.5794	45.6549	3224.24	22.2541	0.453864	2325.47	0.721245	3299.85	-34	34	1020455	2.0712	36	2.71715	56	21.1944	5.30985	11	-70	126	15.2449	26.4194	-0.661597	2.30325e+06	0.273165	669.791	15.7158	23.7931	-2.71339	2.72124	1.23579	0.370664	0.76814	1.56232	0.620219	0.684391	0.662487	0.969236	0.898158	-0.0919647	0.472649	0.447023
Patient56	0	0.463766	0.317505	15.8963	50.0662	34.5379	47.594	36.5584	52.8107	4415.08	23.219	0.39076	3330.68	0.754387	4540.26	-19	35	1075288	1.87779	31	2.66182	78	17.037	8.79389	10	-60	138	12.4764	22.6499	-0.0480171	2.32924e+06	0.311162	435.687	16.3053	12.4951	0.0661618	2.06332	0.990124	0.353946	0.689162	1.42384	0.488365	0.701303	0.685371	0.981082	0.917888	-0.0936629	0.453218	0.46519
Patient57	0	0.826923	0.289566	14.5574	50.2732	48.8592	48.0733	54.113	57.379	7953.85	41.5721	0.393112	4901.76	0.616275	8141.59	-31	24.9	1537280	1.88438	31	2.59512	54	17.3801	-3.63708	-4	-76	130	12.7363	21.5442	-0.0812624	3.77896e+06	0.309181	450.926	20.9362	11.1934	-0.289366	2.03311	1.03753	0.32423	0.730318	1.42381	0.471116	0.682735	0.665547	0.980095	0.912866	-0.0835284	0.40111	0.492643
Patient58	0	0.418714	0.400256	14.0925	35.2087	34.8883	36.382	20.2561	37.3981	2310.65	14.7424	0.440012	1920.92	0.831332	2366.04	-51	24	1778088	2.23632	40	2.43918	60	22.7565	-15.2385	-17	-94	154	16.8414	31.6236	0.223047	2.36616e+06	0.237398	767.839	17.8942	38.9379	1.36199	3.92613	1.31704	0.500871	0.830812	1.57425	0.596439	0.656694	0.632838	0.975191	0.902594	-0.121453	0.601113	0.487112
Patient59	0	0.477326	0.271509	13.1633	48.4818	40.7739	44.15	35.5036	53.3628	5423.56	23.1416	0.460474	3241.92	0.597747	5527.64	-50	30	2112907	2.32779	48	2.21135	68	25.6395	-8.33598	-6	-89	157	19.7413	31.422	-0.168192	5.45766e+06	0.219097	917.851	20.5265	42.2753	-1.9766	4.13243	1.90058	0.374038	1.00562	1.76743	0.831201	0.61856	0.584372	0.965447	0.885739	-0.086828	0.475785	0.468766
Patient60	0	0.456176	0.213925	10.8351	50.6491	27.332	37.1339	52.8945	54.3585	5012.08	23.1049	0.405978	3488.67	0.696053	5078.86	-44	36	2886205	2.2908	47	2.26604	72	25.222	-0.51294	4	-86	158	19.3984	29.9995	-0.359242	4.57082e+06	0.223702	899.707	22.4184	37.8827	-2.81597	3.88247	1.74316	0.38064	0.969582	1.7058	0.745952	0.623628	0.59131	0.967908	0.88883	-0.0912816	0.467402	0.477592
Patient61	1	0.445809	0.310074	15.1187	48.7584	35.1638	39.6581	38.3793	51.6576	3996.62	21.7369	0.424423	2869.55	0.717994	4135.09	-23	29	499348	1.78181	27	2.93437	48	16.2722	5.38141	8	-72	120	11.8359	20.8288	-0.524844	1.79396e+06	0.331672	404.879	15.3321	7.76407	-0.765785	1.64911	1.02281	0.234799	0.723288	1.43628	0.481034	0.684536	0.668251	0.963558	0.886314	-0.055259	0.333193	0.49613
Patient62	1	0.900224	0.203377	8.10353	39.8449	42.2411	42.9038	39.8152	50.9372	4727.44	35.8694	0.386861	3521.11	0.744824	4814.69	-17	38	1432763	1.81878	29	2.72704	62	17.1061	13.5438	17	-57	119	12.4609	24.9371	-0.568512	2.99406e+06	0.317674	438.423	17.6778	11.9038	-1.61928	1.98173	0.838536	0.404182	0.621449	1.34343	0.429761	0.723368	0.710984	0.978375	0.914999	-0.109159	0.482882	0.451221
Patient63	1	0.486717	0.210331	9.4834	45.0879	25.8833	45.156	28.0017	46.7483	4001.32	21.945	0.430337	2832.33	0.707849	4130.58	-44	23	1209499	2.0789	39	2.28151	52	20.9899	-9.64512	-10	-87	139	15.8232	26.9039	-0.0789317	2.98979e+06	0.261715	630.789	19.6972	26.9431	-2.18887	3.02671	1.34237	0.388342	0.840163	1.54111	0.579791	0.653466	0.629657	0.974783	0.901604	-0.11863	0.538443	0.49324
Patient64	1	0.633413	0.226127	8.2881	36.6525	32.1623	32.4306	32.8321	39.372	2857.63	23.2162	0.463041	2103.14	0.735974	2958.71	-26	40	858581	2.048	36	2.76946	69	20.6514	10.9858	15	-73	142	15.1566	27.6012	-0.566021	2.25403e+06	0.2754	641.141	17.4343	22.1841	-2.55918	2.77066	1.09508	0.42504	0.725464	1.4756	0.536863	0.69237	0.674012	0.972418	0.902646	-0.120751	0.532919	0.461916
Patient65	1	0.530876	0.232225	11.0617	47.6336	29.6958	46.0963	52.3563	54.0721	5240.83	25.2875	0.456004	3199.74	0.610542	5315.55	-46	33	2701013	2.36219	43.25	2.82587	82	24.8347	-4.70578	-3	-106	188	17.865	31.0366	-0.323567	5.12032e+06	0.222678	941.127	31.646	47.3889	-2.3285	3.96111	1.88792	0.35566	1.02826	1.76166	0.788617	0.604143	0.569653	0.978262	0.904498	-0.0691813	0.444829	0.496912
Patient66	1	0.62696	0.340602	14.0893	41.366	33.5044	44.0033	38.5047	44.7534	4917.89	25.9348	0.41407	3377.51	0.68678	5064.3	-40.8	32	1356374	2.24928	40	2.94843	73	23.2431	-1.0493	4	-96	169	16.6021	28.7323	-0.561492	4.18082e+06	0.242236	824.446	22.4371	37.6872	-3.1696	3.63668	1.90309	0.326483	1.0137	1.75353	0.807606	0.614545	0.579955	0.965325	0.884689	-0.0828033	0.47037	0.473965
Patient67	1	0.486252	0.309739	12.6702	40.9059	28.1098	36.7881	38.4957	43.3712	4111.78	19.8905	0.469233	2645.14	0.643309	4184.81	-60	28.4	2641682	2.44499	54	2.11769	65	28.2562	-13.8313	-11	-106	171	21.8282	36.1005	-0.149755	5.45384e+06	0.200227	1111.94	27.742	51.9754	-1.73515	4.66434	2.46446	0.308901	1.15769	1.79181	0.907496	0.592628	0.548674	0.96533	0.8847	-0.138493	0.536742	0.429565
Patient68	1	0.391051	0.316856	16.1813	51.0684	30.7304	58.9416	33.7243	59.1819	5768.72	19.9704	0.421093	3693.96	0.640344	5879.61	-31	28	1316324	1.94111	33	2.50292	76	18.2112	-1.96228	-2	-71	147	13.5365	22.2831	0.022982	2.91945e+06	0.291778	492.688	13.0605	11.3544	0.0259092	2.04452	1.4105	0.191872	0.869064	1.5795	0.604445	0.64499	0.619166	0.973533	0.898518	-0.063386	0.324748	0.493393
Patient69	1	0.565195	0.276404	9.87926	35.7422	27.741	37.9688	38.7878	40.8188	2676.52	20.2013	0.4611	2021.79	0.755379	2757.11	-30	44	1226402	2.22356	40	2.6682	83	22.9637	10.1002	13	-76	159	16.9812	29.8435	-0.392784	2.45557e+06	0.243461	788.619	26.5675	30.5901	-2.47941	3.27798	1.61416	0.33626	0.924119	1.67321	0.713481	0.635017	0.605832	0.976666	0.90453	-0.0845854	0.449068	0.481851
Patient70	1	0.446322	0.231745	10.8199	46.6888	35.1481	43.8557	36.3289	51.2749	3515.41	20.8382	0.4112	2719.04	0.773463	3612.08	-10	35	790256	1.63259	23	2.82417	61	13.9265	12.3485	13	-41	102	9.91431	21.3174	-0.00587758	1.64144e+06	0.377497	301.946	10.0398	5.71678	0.0236541	1.38355	0.790453	0.272707	0.619468	1.314	0.39687	0.717496	0.707353	0.971131	0.900735	-0.0564723	0.347347	0.481749
Patient71	1	0.568922	0.284223	13.33	46.8997	47.1058	49.805	36.3833	49.9475	5178.13	26.6823	0.412532	3508.66	0.677592	5226.2	-56	36	2250920	2.47893	52	2.22139	76	28.3477	-9.19195	-9	-98	174	21.7042	34.9856	-0.0401014	6.39683e+06	0.19591	1139.5	20.8215	65.9765	-2.36878	5.06279	2.2921	0.379992	1.13456	1.85302	0.925952	0.58408	0.543877	0.967736	0.885694	-0.0851128	0.504543	0.482073
Patient72	1	0.527067	0.264557	12.1994	46.1127	33.2164	44.9031	39.016	48.6613	3318.46	24.3045	0.401862	2677.3	0.806792	3372.31	-41	34	1668825	2.2702	40	2.68059	69	23.3637	-0.513793	2	-90	159	17.0745	28.672	-0.401408	2.77231e+06	0.235712	821.817	22.6139	34.6334	-2.39437	3.38466	1.82702	0.299461	1.01061	1.73941	0.764067	0.607641	0.574486	0.966493	0.884193	-0.0613652	0.410569	0.501641
Patient73	1	0.652782	0.227833	10.7484	47.1765	40.7285	48.5133	41.0229	52.949	6833.4	30.796	0.448064	3886.59	0.568763	6904.41	-37	41	2999267	2.24201	41	2.98857	82	24.3831	8.6574	16	-94	176	17.3482	31.3125	-0.761816	6.76959e+06	0.247873	905.522	25.6073	44.7528	-5.12332	3.60583	1.92157	0.309386	0.982102	1.75354	0.869397	0.632639	0.599766	0.97281	0.900453	-0.0962798	0.431948	0.448735
Patient74	1	0.812744	0.208512	9.14613	43.8637	42.014	47.1646	44.3945	48.4573	4011.24	35.65	0.38076	3206.41	0.799355	4152.29	-37	40	1451121	2.21582	42	2.54924	65	24.2395	6.48926	13	-80	145	18.118	29.8464	-0.58719	3.69888e+06	0.24282	848.694	25.886	32.7738	-3.80444	3.29337	1.81648	0.285312	0.9614	1.76434	0.845374	0.63415	0.602336	0.967043	0.890714	-0.0720256	0.401949	0.45711
Patient75	1	0.623735	0.356795	13.2712	37.1956	36.0783	37.9691	34.9879	41.1889	4396.91	23.2002	0.46351	2800.21	0.636858	4453.59	-27	42	3109127	2.07708	38.25	2.74729	71	21.9721	12.824	19	-82	153	16.1223	29.5858	-0.697191	3.8983e+06	0.275764	710.861	27.4974	29.7966	-4.05071	3.14603	1.16931	0.45625	0.724713	1.53116	0.616459	0.700725	0.681462	0.978164	0.915202	-0.121628	0.54925	0.435239
Patient76	1	0.355303	0.30905	18.3303	59.3117	30.3837	58.2614	55.245	69.0624	7356.19	21.0736	0.422054	4333.96	0.589158	7565.79	-71.3	12	4248981	2.40116	49	2.27353	60	26.4368	-30.0559	-30	-116	176	20.0372	43.5725	0.0229448	1.43641e+07	0.208424	995.207	22.3655	51.37	-2.01796	4.47774	2.29785	0.327058	1.14086	1.86229	0.926326	0.581965	0.540878	0.967605	0.885019	-0.0690216	0.433788	0.479666
Patient77	1	0.57445	0.263622	11.6959	44.3661	36.7267	43.7155	41.9731	47.2467	3708.21	25.4861	0.4354	2660.96	0.717586	3816.68	-41	17.3	734324	1.9223	33	2.44908	51	18.3044	-10.8758	-10	-75	126	13.5362	24.6553	-0.0789282	2.3201e+06	0.295935	489.6	10.7108	12.6512	-0.697997	2.18129	1.08862	0.333127	0.760045	1.45727	0.487965	0.67166	0.652817	0.972145	0.897142	-0.0783261	0.441255	0.501503
Patient78	1	0.400464	0.197208	12.6297	64.0426	33.4153	61.1414	56.4749	70.048	7523.86	25.6468	0.385011	4822.86	0.641009	7623.29	-52	26	4466065	2.33077	44	2.5473	76	24.4552	-11.9393	-11	-102	178	18.0602	32.0973	-0.0840994	7.85378e+06	0.223931	887.687	27.9497	41.2856	-0.548315	3.96769	2.0818	0.32005	1.08402	1.79551	0.833372	0.593767	0.555206	0.976131	0.900071	-0.0722753	0.423042	0.481237
Patient79	1	0.579574	0.30383	13.415	44.1528	35.5742	48.7724	33.5198	49.6869	6652.91	25.5898	0.427671	3999.9	0.601225	6757.89	-54	24	3434157	2.29277	44	2.30464	56	24.4541	-16.2773	-17	-100	156	18.3834	33.5717	0.0365196	7.61656e+06	0.22523	862.11	16.6047	38.8133	1.0618	3.90546	2.33046	0.278059	1.1391	1.77944	0.852879	0.589661	0.546545	0.958097	0.872767	-0.108494	0.471687	0.446955
Patient80	1	0.633834	0.227995	10.6056	46.5167	35.8056	51.0158	35.0789	51.216	6397.06	29.4839	0.432068	3857.03	0.602938	6541.99	-54	24	2606412	2.32596	47	2.29076	73	25.1264	-15.4136	-17	-103	176	19.031	33.6487	0.0232376	7.40709e+06	0.219741	894.66	26.9926	35.9978	-0.178094	3.64028	2.53649	0.191913	1.20654	1.85577	0.933896	0.570195	0.524952	0.964402	0.879449	-0.0810851	0.427803	0.464545
Patient81	1	0.486447	0.243136	14.7106	60.5037	37.7779	61.5176	49.1987	68.5441	9915.84	29.4318	0.406204	5494.9	0.554153	10035.4	-59	21	5334832	2.3538	46	2.38755	71	25.4197	-20.0086	-21	-112	183	18.9059	36.6531	0.0880952	1.3482e+07	0.217574	943.105	25.2177	48.5823	0.213079	4.48103	2.11973	0.372785	1.07543	1.79048	0.85962	0.60288	0.563941	0.969899	0.891242	-0.0955353	0.470264	0.458182
Patient82	1	0.437462	0.201685	8.22571	40.7849	22.5853	36.253	39.6925	40.654	2581.29	17.8419	0.422858	2152.03	0.833702	2621.83	-30	42	2162852	2.12835	39	2.66947	70	22.4274	11.1117	17	-74	144	16.3357	29.5376	-0.646958	2.28747e+06	0.264631	748.999	17.2876	35.6566	-4.02843	3.58352	1.20124	0.496656	0.751647	1.50833	0.58446	0.6895	0.668774	0.970124	0.900181	-0.154227	0.605135	0.446456
Patient83	1	0.518678	0.222083	10.4293	46.9611	36.6723	48.5356	39.4503	50.3416	4869.62	24.3577	0.441207	3148.99	0.64666	5055.47	-34	36	912652	2.10468	38	2.98557	57	22.0656	7.04488	13	-93	150	16.2173	27.7989	-0.765633	3.90676e+06	0.263627	723.149	24.8195	25.4693	-2.91116	2.91897	1.6296	0.28198	0.924038	1.64441	0.691925	0.63796	0.607497	0.96988	0.89368	-0.108946	0.489129	0.465745
Patient84	1	0.676574	0.301921	11.8004	39.0844	32.5741	44.7009	36.1314	45.1491	4755.82	26.4435	0.460878	2967.44	0.623959	4876.89	-28	41	1524357	2.16505	38	2.71969	75	21.6983	8.65596	12	-84	159	15.9645	27.8737	-0.371188	3.78906e+06	0.253536	702.015	26.2635	26.5175	-2.00906	3.06164	1.49656	0.344793	0.888124	1.6285	0.660662	0.642656	0.61574	0.978273	0.907702	-0.0864979	0.457054	0.487163
Patient85	1	0.751084	0.492056	16.7339	34.008	38.8965	37.7486	30.599	40.8094	5198.47	25.5429	0.468291	3098.98	0.596133	5303.87	-84	21.9	5691046	2.77103	56	2.93594	85	32.7885	-31.8577	-31	-188	273	23.2801	51.7873	-0.157889	1.42246e+07	0.169176	1667.01	58.3639	137.342	-3.39635	6.7597	3.47796	0.317315	1.41509	2.12666	1.40728	0.533304	0.479644	0.977592	0.901379	-0.059228	0.443125	0.449729
Patient86	1	0.630475	0.292778	11.5885	39.5811	33.3386	42.7092	38.9501	45.3466	4274.39	24.9549	0.440179	2893.6	0.676961	4312.55	-28	41	2821862	2.11751	34	2.88885	85	20.8249	10.2951	14	-90	175	14.7951	27.9508	-0.511939	3.36916e+06	0.270092	675.257	25.4112	27.3606	-2.49542	2.95617	1.19251	0.42369	0.782212	1.50971	0.545479	0.670573	0.649762	0.982408	0.917481	-0.103802	0.500009	0.485379
Patient87	1	0.55951	0.255115	13.8355	54.2325	39.0399	56.7579	44.4925	57.2983	7001.48	30.3436	0.398577	4440.49	0.634222	7229.07	-50	32	2402875	2.32674	45	2.46865	63	24.7329	-5.14783	-2	-105	168	18.2882	30.6549	-0.336893	6.79333e+06	0.223079	913.224	30.9008	42.5126	-2.66095	3.94986	1.80468	0.374713	0.986748	1.71678	0.76529	0.619181	0.586788	0.974103	0.89884	-0.0929497	0.475724	0.484075
Patient88	1	0.308525	0.21782	12.0178	55.173	31.8784	56.2381	28.8934	58.2284	4600.66	17.0222	0.456094	2932.98	0.637514	4711.41	-39.7	21	1088424	1.96072	35	2.36895	56	19.1044	-8.35636	-8	-74	130	14.2323	24.4279	-0.0866028	2.81141e+06	0.28727	526.895	12.0383	12.6918	-0.517298	2.13403	1.22724	0.266715	0.795828	1.51295	0.546308	0.667936	0.645096	0.969053	0.893722	-0.0815839	0.369222	0.474573
Patient89	1	0.462789	0.232268	12.4468	53.5879	50.7478	60.5191	34.1856	61.5899	5209.25	24.7999	0.394812	3680.81	0.706592	5314.06	-31	31	935913	2.02056	34	2.44673	65	19.4504	0.577036	0	-69	134	14.6463	23.4154	-0.0362994	2.91359e+06	0.276853	547.946	13.9138	16.6579	-0.564022	2.5087	1.30169	0.318467	0.834769	1.57222	0.586569	0.652424	0.629023	0.96735	0.888694	-0.0611318	0.410343	0.499874
Patient90	1	0.656845	0.254467	10.0458	39.4778	39.7318	43.9524	33.6438	44.1861	3243.41	25.9308	0.432051	2452.54	0.756162	3338.54	-36	34.3	1157937	2.13096	40	2.63687	68	22.1499	3.16688	7	-97	165	16.3885	27.0033	-0.508674	2.4344e+06	0.255744	719.15	23.5679	24.8319	-2.65766	2.90202	1.62169	0.294948	0.937006	1.64423	0.675213	0.628885	0.599135	0.969931	0.891805	-0.0833537	0.442761	0.490037
Patient91	1	0.55049	0.258761	12.3116	47.5789	40.319	51.0563	39.6529	51.1813	4972.16	26.1917	0.402867	3496.92	0.7033	5005.26	-31	25	913645	1.89561	32	2.49364	53	17.7539	-2.12915	-1	-71	124	13.3983	21.5959	-0.141425	2.33437e+06	0.301463	461.85	12.9903	10.7327	-0.234906	1.97805	1.33306	0.206461	0.839883	1.54199	0.572404	0.65349	0.629011	0.966677	0.888393	-0.0727719	0.381445	0.488576
Patient92	1	0.426746	0.352405	15.6309	44.3548	29.3905	41.3382	40.1891	46.064	5026.14	18.9282	0.459262	3089.68	0.614722	5146.14	-21	42	1745039	2.02431	34	2.89049	74	19.7961	13.0987	17	-70	144	14.3606	27.6653	-0.552437	3.93869e+06	0.283061	593.792	17.7134	19.1773	-1.75696	2.51883	1.25812	0.333515	0.775148	1.55672	0.626291	0.680579	0.660028	0.968966	0.897278	-0.0877654	0.447175	0.464228
Patient93	1	0.45418	0.190223	10.7216	56.3635	36.6315	52.8793	47.9146	60.4636	5280.05	25.5992	0.38737	3785.44	0.716933	5427.86	-29	37	1350216	2.08488	39	2.29211	65	21.0501	3.99139	5	-80	145	16.1975	25.4172	-0.0727997	3.5066e+06	0.260626	630.105	23.814	20.4905	-0.443505	2.78034	1.38968	0.338237	0.864733	1.56163	0.582783	0.646656	0.620028	0.973783	0.898914	-0.0933555	0.455044	0.484686
Patient94	1	0.665688	0.280394	15.3553	54.7632	44.949	64.3618	44.2832	64.4302	8332.41	36.4552	0.372127	5341.22	0.641017	8455.43	-41	28	2182453	2.13505	36	2.99441	66	21.3481	-2.93648	1	-115	181	15.2929	26.6626	-0.557832	6.01094e+06	0.26706	702.274	31.4714	25.013	-2.20173	2.84148	1.69128	0.258672	0.933874	1.69514	0.760336	0.636339	0.606668	0.975777	0.904049	-0.0739787	0.380877	0.473034
Patient95	1	0.471736	0.233025	11.2182	48.1417	31.9383	47.2648	40.2023	49.6918	2895.7	22.7102	0.411538	2387.32	0.824435	2993.41	-12.9	48	1073411	1.98798	34	2.94411	72	19.1818	20.0686	24	-80	152	13.7494	30.9305	-0.532492	2.86378e+06	0.291868	553.944	30.7369	16.1949	-1.61126	2.36719	1.27172	0.304785	0.807529	1.5812	0.606889	0.664497	0.642312	0.976053	0.905193	-0.0589122	0.418818	0.484936
Patient96	1	0.578494	0.326861	11.7202	35.8569	26.9367	30.657	34.2595	39.6928	3060.13	20.743	0.469932	2169.08	0.70882	3175.33	-22	25	362548	1.69222	26	2.71433	55	14.8473	3.05717	4	-52	107	10.8788	18.4332	-0.244142	1.07892e+06	0.360015	330.436	14.2536	6.58125	-0.0568736	1.52439	0.892941	0.265862	0.667977	1.37694	0.436711	0.701342	0.688488	0.976944	0.908488	-0.0536679	0.365104	0.491428
Patient97	1	0.567901	0.260371	11.4322	43.9074	36.1949	40.7237	43.1142	50.3446	4132.48	24.935	0.429774	2897.68	0.701197	4202.73	-45	29	2361564	2.25635	43	2.47057	88	23.5822	-6.1672	-4	-102	190	17.5975	29.1093	-0.172815	3.56118e+06	0.235765	809.315	30.5792	35.7301	-0.938907	3.62858	1.49161	0.419948	0.900004	1.63109	0.64458	0.636067	0.608597	0.98257	0.915141	-0.0950324	0.531911	0.496764
Patient98	1	0.555762	0.267263	14.4712	54.146	35.223	53.0508	56.7901	62.5218	6986.41	30.0923	0.370548	4769.53	0.682687	7170.25	-39	38	2353772	2.27052	40	2.98235	73	24.0675	3.50969	9	-105	178	17.2213	29.9104	-0.580729	6.41473e+06	0.240085	882.312	34.9308	40.9051	-3.66193	3.60112	1.91829	0.306225	0.997468	1.76728	0.863392	0.621246	0.589176	0.972924	0.898498	-0.0745311	0.402908	0.478906
Patient99	1	0.605253	0.22088	8.8138	39.9031	31.7517	37.7297	38.4611	44.5161	2689.78	24.1515	0.4206	2223.78	0.826754	2776.31	-4	41	780686	1.60384	23	2.95714	78	13.6777	19.6294	21	-45	123	10.0159	25.9984	-0.201084	1.87656e+06	0.372752	290.604	11.5226	4.1907	-0.252584	1.20137	0.775327	0.213726	0.61431	1.31134	0.392127	0.718681	0.708928	0.979776	0.915068	-0.0396783	0.295861	0.482737
Patient100	1	0.594533	0.276576	13.5723	49.0724	34.8634	48.8936	36.2762	54.382	7102.54	29.1752	0.421606	4238.24	0.596722	7251.84	-50	25.8	2462585	2.23271	44	2.25325	58	23.8685	-10.9043	-10	-96	154	18.0016	30.5823	-0.128697	6.78248e+06	0.232542	816.374	19.0483	29.2486	-1.16268	3.39214	2.0922	0.248561	1.07438	1.7777	0.83587	0.600164	0.561944	0.962119	0.878694	-0.0766607	0.371193	0.470086
Patient101	1	0.493765	0.304672	15.162	49.7649	35.6175	55.6414	41.3467	56.3329	6417.86	24.5722	0.409109	4082.3	0.636084	6549.86	-58	30	1931372	2.48224	46	2.73561	76	26.8675	-14.6209	-14	-119	195	19.6273	36.2226	-0.0131405	8.5939e+06	0.204242	1098.3	27.2758	60.4243	0.23788	4.76744	2.8297	0.262479	1.28953	2.00833	1.13219	0.549262	0.500601	0.96833	0.883758	-0.0430978	0.409058	0.473324
Patient102	1	0.510197	0.201517	8.73914	43.3668	33.1739	45.7576	36.9252	46.0407	2807.88	22.1256	0.412412	2333.84	0.831177	2882.53	-36	38	1396721	2.23614	41	2.35229	70	22.9312	1.55982	2	-74	144	16.9208	27.8792	-0.0497986	2.24045e+06	0.236004	774.818	14.5144	33.416	-0.43711	3.55012	1.70695	0.359535	0.967433	1.67486	0.701781	0.621627	0.589404	0.958311	0.87412	-0.0900377	0.463848	0.483658
Patient103	1	0.65423	0.280773	9.734	34.6686	29.9283	36.9518	30.9043	37.6017	3411.35	22.6813	0.471235	2325.58	0.681718	3495.94	-36	37	1380321	2.19355	42	2.42607	69	23.1834	4.24341	9	-80	149	17.43	28.1169	-0.382141	2.76376e+06	0.243017	772.555	23.9686	22.0733	-1.80287	2.80447	1.93934	0.185575	1.02663	1.72108	0.77329	0.612916	0.576476	0.964559	0.883446	-0.092788	0.43168	0.462112
Patient104	1	0.611956	0.317127	12.0309	37.9371	30.0102	41.8776	34.2749	41.9618	3060.03	23.2158	0.413672	2464.02	0.805229	3150.79	-49	28	1352865	2.28132	44	2.29627	56	24.0468	-10.5381	-10	-102	158	18.1383	30.7688	-0.108984	2.98293e+06	0.225648	835.669	29.7029	34.9601	-0.697603	3.92973	1.83093	0.372356	0.995277	1.72456	0.767806	0.618094	0.584328	0.973715	0.898095	-0.104034	0.531406	0.475214
Patient105	1	0.531681	0.383679	17.9487	46.7805	29.6398	49.8751	44.2494	51.2538	4121.4	24.8723	0.360289	3450.35	0.83718	4330.44	-14	35	691301	1.75369	27	3.07659	74	15.5408	10.3869	11	-59	133	10.9497	22.072	-0.149549	2.10968e+06	0.344799	379.287	16.5238	6.87087	-0.266697	1.47554	1.02275	0.178299	0.736777	1.43222	0.465009	0.676928	0.660209	0.973695	0.899741	-0.0425057	0.30721	0.508703
Patient106	1	0.597807	0.296253	11.7549	39.6785	26.1178	39.3394	39.3173	41.7907	1938.71	23.7201	0.300245	2504.29	1.29173	2139.04	-42.4	36	1142907	2.37001	43.5	2.85318	75	25.0872	-2.2064	1	-102	177	18.116	31.0299	-0.3824	2.05958e+06	0.222308	957.985	31.9358	71.5803	-5.07433	4.91254	1.08447	0.636991	0.748851	1.48356	0.510251	0.677199	0.658982	0.987148	0.928085	-0.179275	0.734474	0.494822
Patient107	1	0.405641	0.335519	14.7013	43.8165	37.3513	46.8597	26.3762	46.9101	4101.58	17.7738	0.483188	2564.5	0.625246	4195.22	-2	45	1319295	1.67321	25.75	3.11528	76	14.8739	21.9443	23	-49	125	10.703	28.7331	-0.348841	3.46353e+06	0.364211	344.039	12.3766	7.09205	-0.664415	1.51815	0.728899	0.349877	0.587326	1.28234	0.377541	0.729244	0.720494	0.980926	0.918592	-0.0747752	0.430575	0.469952
Patient108	1	0.512313	0.254806	11.2514	44.1566	30.2215	40.9907	40.7729	46.8775	4094.98	22.622	0.41598	2975.64	0.726655	4156.08	-40	45	1657530	2.44329	48	2.76999	114	26.4986	5.11213	8	-115	229	19.2005	32.9682	-0.334441	4.51726e+06	0.210875	1060.77	36.4408	45.6498	-2.0272	3.97241	2.6773	0.193836	1.23169	1.94633	1.07666	0.566102	0.521115	0.975278	0.898049	-0.0660387	0.437569	0.470765
Patient109	1	0.566451	0.284895	13.7264	48.1804	38.9681	51.7893	42.077	53.3654	5431.1	27.2918	0.417849	3575.94	0.658419	5507.62	-42	37	2815205	2.31649	46	2.27809	68	25.0023	-1.72561	-1	-85	153	18.8016	30.0577	-0.173353	4.97596e+06	0.220952	900.49	22.8041	35.9684	-1.67305	3.76561	1.96262	0.318053	1.03899	1.79536	0.839806	0.606358	0.570593	0.964283	0.881958	-0.0640479	0.426265	0.48012
Patient110	1	0.577334	0.368824	14.0367	38.058	31.4979	42.0593	32.9633	44.9177	3518.84	21.9722	0.43888	2549.2	0.724445	3621.15	-40	46	1678439	2.44569	46	2.6044	103	26.7187	5.21674	8	-98	201	19.654	33.0029	-0.251891	3.94412e+06	0.206384	1061.97	24.6854	53.3474	-2.4541	4.4638	2.36579	0.309637	1.15465	1.89077	0.975427	0.579563	0.538139	0.973257	0.894628	-0.0652095	0.441325	0.480162
Patient111	1	0.597875	0.286345	12.3769	43.2238	37.1894	44.3488	44.7769	47.9982	3816.98	25.8424	0.384972	3068.09	0.803802	3956.71	-48	36	1832449	2.40724	48	2.48342	77	26.3896	-3.94563	0	-114	191	19.6737	32.0493	-0.234237	4.06416e+06	0.212761	1011.59	31.4779	43.9254	-1.64098	3.90768	2.53373	0.213805	1.17995	1.88209	1.00671	0.582407	0.539042	0.971502	0.893235	-0.0867106	0.434265	0.453816
Patient112	1	0.515209	0.305137	14.1773	46.4621	41.1637	45.587	32.0958	52.9068	7351.09	23.9377	0.483666	3780.13	0.514227	7423.5	-25	41	2976335	2.10433	34	2.86314	80	20.366	9.88544	12	-93	173	14.5107	27.1964	-0.377966	5.49076e+06	0.268594	641.924	25.8846	22.7065	-1.60091	2.72204	1.34577	0.338562	0.842743	1.58048	0.607236	0.651683	0.628253	0.980319	0.911676	-0.0707924	0.408926	0.499681
Patient113	1	0.509705	0.342237	15.0669	44.0247	40.2225	46.9243	36.9786	48.8598	6770.26	22.4396	0.508751	3401.85	0.50247	6869.05	-36.7	33	1641245	2.08924	36	2.81996	59	21.1859	2.58756	7	-88	147	15.1167	26.3489	-0.613242	4.76895e+06	0.272624	687.571	23.1331	25.1515	-2.98159	2.82816	1.50031	0.310968	0.864002	1.64224	0.710437	0.655367	0.630048	0.972398	0.900173	-0.0759255	0.40132	0.472581
Patient114	1	0.39552	0.284846	13.3074	46.7177	38.8269	45.6414	27.6178	48.6897	4801.98	18.4778	0.477555	2882.31	0.600234	4892.01	-10	40	1631990	1.70446	25	3.03821	69	15.178	18.3469	22	-65	134	10.803	26.4033	-0.587867	3.41039e+06	0.348588	360.526	19.4702	6.96958	-0.986399	1.45058	0.818862	0.275265	0.622824	1.34266	0.419226	0.71938	0.708152	0.97881	0.914435	-0.0593624	0.34378	0.468773
Patient115	1	0.59936	0.301697	14.3099	47.4312	35.1434	53.1037	45.0988	53.7387	5968.57	28.4284	0.393654	4042.18	0.677245	6088.56	-33	22	833255	1.86231	33	2.32687	50	17.4655	-5.91757	-6	-66	116	13.2067	21.7649	-0.0240318	2.88421e+06	0.305877	438.692	12.4672	9.55751	-0.341741	1.95009	1.0099	0.315445	0.718587	1.43344	0.47631	0.686298	0.669826	0.974112	0.902405	-0.0715036	0.408778	0.491561
Patient116	1	0.640103	0.380638	13.7986	36.2512	31.7294	39.3298	37.603	40.2274	4543.2	23.2045	0.464674	2854.81	0.628369	4585.34	-32	37	2135034	2.12749	37	2.8282	80	21.2334	6.82377	11	-78	158	15.3722	27.082	-0.572547	3.36305e+06	0.262447	686.873	25.1691	30.2313	-3.29471	3.13772	1.28068	0.418532	0.808377	1.57315	0.607264	0.664445	0.642551	0.981248	0.915174	-0.0890559	0.499089	0.486895
Patient117	1	0.673924	0.256518	10.5616	41.1729	37.0767	44.739	37.537	46.157	3533.05	27.7474	0.382507	2932.77	0.830096	3628.81	-39	40	1462510	2.29267	47	2.41456	67	25.4389	3.52005	8	-96	163	19.2755	30.5113	-0.458512	3.37822e+06	0.228423	918.551	24.5048	39.5269	-3.51517	3.86125	1.87485	0.34753	0.973309	1.74572	0.84955	0.633242	0.600979	0.966106	0.889779	-0.102403	0.501439	0.453501
Patient118	1	0.643449	0.258035	10.0525	38.9577	32.9685	42.0005	36.4619	42.0505	2868.84	25.0673	0.386552	2525.88	0.880455	2969.7	-33	29	738661	2.00586	39	2.18012	60	20.4499	-1.67349	-2	-69	129	15.8885	24.1074	-0.0519485	1.72588e+06	0.27222	578.365	14.0039	16.3437	-0.664603	2.57325	1.37169	0.315265	0.809003	1.56933	0.649067	0.674759	0.650861	0.966408	0.893754	-0.111967	0.475784	0.447421
Patient119	1	0.466789	0.296814	11.7327	39.5289	33.0368	38.837	33.4287	47.5236	3805.07	18.4517	0.486493	2422.79	0.636727	3879.33	-37	29	1332843	2.07539	37	2.4797	60	20.5597	-1.82043	1	-82	142	15.4639	24.9331	-0.322406	2.41163e+06	0.267991	618.348	22.4742	18.4731	-1.4716	2.50508	1.20774	0.335477	0.795368	1.49273	0.532574	0.664617	0.643317	0.977086	0.906086	-0.097486	0.427724	0.493591
Patient120	1	0.490422	0.329676	14.8391	45.0111	32.5604	47.1819	34.0545	52.5693	5101.42	22.0745	0.439914	3257.7	0.638586	5203.87	-38	32	1833422	2.1846	39	2.51426	70	21.7114	-3.06426	-2	-88	158	16.1446	26.56	-0.111392	3.67098e+06	0.246318	696.044	21.8892	25.1622	-0.817636	3.08869	1.57891	0.326677	0.916238	1.63797	0.676328	0.634923	0.606961	0.970796	0.894063	-0.0876334	0.425658	0.492427
[truncated: 54 more columns]
