# Supplementary material for: Development and validation of prediction models for special subtype of primary aldosteronism: patients with negative adrenal CT imaging
Source: Front Endocrinol (Lausanne). 2025 Jul 11;16:1563748. doi: 10.3389/fendo.2025.1563748 (PMC12289499; doi:10.3389/fendo.2025.1563748)
Supplement: Supplementary file 11 [file Table8.xlsx]

## Sheet: Sheet1
Label	Statistic	Age	Height	Weight	BMI	SBP	DBP	HTN Duration	Aldo_max	Renin	K⁺(Min.)	Echo-IVSd	Echo-LVEF	RF-UA	RF-Cr	RF-eGFR	U-MA/Cr	U-K	24h U-K	BL-TC	BL-TG	BL-LDL	BL-HDL	24h AE(Max.)
Full name	Statistic	Age(years)	Height(cm)	Weight(kg)	Body Mass Index (kg/m²)	Systolic Blood Pressure(mmHg)	Diastolic Blood Pressure(mmHg)	Duration of Hypertension (months)	Maximum Aldosterone (pg/ml)	Renin (uIU/ml)	Minimum Serum Potassium(mmol/L)	Echocardiography - Interventricular Septal Thickness at End-Diastole (mm)	Echocardiography - Left Ventricular Ejection Fraction (%)	Renal Function - Uric Acid (umol/L)	Renal Function - Creatinine (umol/L)	Renal Function - Estimated Glomerular Filtration Rate (eGFR)	Urine - Urinary Microalbumin/Creatinine Ratio (mg/g Cr)	Urine - Potassium (mmol/L)	Urine - 24-hour Urinary Potassium Excretion (mmol/24h)	Blood Lipids - Total Cholesterol (TC) (mmol/L)	Blood Lipids - Triglycerides (TG) (mmol/L)	Blood Lipids - Low-Density Lipoprotein Cholesterol (LDL-C) (mmol/L)	Blood Lipids - High-Density Lipoprotein Cholesterol (HDL-C) (mmol/L)	24-hour Aldosterone Excretion (Maximum)(ng/24h)
0(Control group)	N	60	60	60	60	60	60	60	60	60	60	57	57	60	60	60	55	57	57	59	59	59	59	55
	Mean	48.95	163.18	66.63	24.98	175.92	104.98	81.33	398.25	4.09	2.96	11.93	64.65	320.8	77.8	96.78	45.4	32.93	60.62	4.07	1.42	2.41	1.26	14367.9
	SD	9.63	7.65	11.36	3.71	21.93	17.24	71.09	224.5	5.49	0.65	1.61	3.06	85.55	23.71	20.14	65.78	14.01	31.42	0.7	1.15	0.68	0.4	7868.35
	Min	22	145	46	18.36	140	11	1	26.6	0.5	1.5	8	59	120	25	50.4	0.9	11.4	16.4	2.57	0.44	1.13	0.71	3237.3
	Max	74	182	102	41.91	240	140	240	1000	36.2	4.3	17	71	628	141	145.8	419	74.8	152.6	5.59	8.14	3.91	2.61	47190
	Median	49.5	163	65.3	24.56	175.5	110	60	339.5	2.54	3.1	12	65	317	72	99.7	22.7	29	52.7	4.12	1.19	2.42	1.17	13252.5
	P25	42	158	58.9	22.58	160	100	24	257.25	0.87	2.5	11	62	264.75	61.75	85.47	13.15	23.8	37.3	3.5	0.84	1.94	0.96	9355.35
	P75	55.25	169	73.5	26.71	190	110.25	120	436.5	4.66	3.4	13	67	377.5	86	108.4	58.1	37.8	75	4.58	1.59	2.79	1.44	17087.2
	IQR	13.25	11	14.6	4.13	30	10.25	96	179.25	3.79	0.9	2	5	112.75	24.25	22.93	44.95	14	37.7	1.08	0.74	0.85	0.47	7731.9
	SE	1.24	0.99	1.47	0.48	2.83	2.23	9.18	28.98	0.71	0.08	0.21	0.41	11.04	3.06	2.6	8.87	1.86	4.16	0.09	0.15	0.09	0.05	1060.97
	95% CI	46.46 - 51.44	161.21 - 165.16	63.70 - 69.56	24.02 - 25.94	170.25 - 181.58	100.53 - 109.44	62.97 - 99.70	340.25 - 456.24	2.67 - 5.51	2.79 - 3.13	11.50 - 12.36	63.84 - 65.46	298.70 - 342.90	71.67 - 83.92	91.57 - 101.98	27.62 - 63.19	29.21 - 36.65	52.28 - 68.96	3.89 - 4.25	1.12 - 1.72	2.24 - 2.59	1.15 - 1.36	12240.77 - 16494.99
1(Experimental group)	N	60	60	60	60	60	60	60	60	60	60	49	49	59	59	59	48	53	53	58	58	58	58	43
	Mean	47.85	162.83	69.28	25.98	181.1	109.3	99.4	262.61	8.31	3.23	11.31	62.92	358.17	76.68	95.26	62.84	32.03	61.72	4.27	2.21	2.5	1.1	9375.87
	SD	9.75	7.92	13.14	3.77	24.5	13.49	101.59	142.73	19.73	0.49	1.42	5.7	80.26	23.11	20.92	128.17	15.23	35.94	0.98	1.86	0.89	0.3	5726.62
	Min	23	148	36	16.43	135	90	1	95.5	0.5	1.9	9	34	120	39	31.1	1.3	11.4	22.7	2.43	0.52	0.82	0.52	1612.8
	Max	70	179	101	34.95	265	145	612	939	151.4	4.2	15	72	529	162	142.6	781.8	89.1	196.1	6.66	11.69	5.09	1.94	25290.9
	Median	49	162	70	25.55	180	110	78	213	4.67	3.3	11	64	345	75	95.7	25.55	27.4	50.6	4.29	1.61	2.53	1.08	8569.5
	P25	42	156	59	23.51	168	100	21.25	164.5	2.09	2.9	10	60	308	61.5	81.35	13.65	20.4	40.4	3.59	1.1	1.8	0.89	5133.6
	P75	53.5	170	80	28.45	190	120	138	329	7.66	3.6	12	67	419	89	111.1	54.38	40.4	74.7	4.9	2.56	3.06	1.32	11586
	IQR	11.5	14	21	4.94	22	20	116.75	164.5	5.57	0.7	2	7	111	27.5	29.75	40.73	20	34.3	1.31	1.46	1.26	0.43	6452.4
	SE	1.26	1.02	1.7	0.49	3.16	1.74	13.12	18.43	2.55	0.06	0.2	0.81	10.45	3.01	2.72	18.5	2.09	4.94	0.13	0.24	0.12	0.04	873.3
	95% CI	45.33 - 50.37	160.79 - 164.88	65.89 - 72.68	25.01 - 26.96	174.77 - 187.43	105.82 - 112.78	73.16 - 125.64	225.74 - 299.48	3.21 - 13.41	3.10 - 3.35	10.90 - 11.71	61.28 - 64.55	337.25 - 379.08	70.65 - 82.70	89.81 - 100.71	25.62 - 100.05	27.83 - 36.23	51.81 - 71.63	4.01 - 4.53	1.72 - 2.70	2.27 - 2.73	1.02 - 1.18	7613.48 - 11138.27
