# Supplementary material for: Development and validation of prediction models for special subtype of primary aldosteronism: patients with negative adrenal CT imaging
Source: Front Endocrinol (Lausanne). 2025 Jul 11;16:1563748. doi: 10.3389/fendo.2025.1563748 (PMC12289499; doi:10.3389/fendo.2025.1563748)
Supplement: Supplementary file 12 [file Table9.xlsx]

## Sheet: Sheet1
Patient ID	Cohort	Label	Min. K⁺	IVSd	UA	Max. 24h Aldo Excretion	Rad. Score
Patient1	Derivation	0	3.3	11	316	26571.6	0.490701
Patient2	Derivation	0	3.5	10	251	10989	-0.430366
Patient3	Derivation	0	3.2	10	265	14367.9	-0.334745
Patient4	Derivation	0	3.6	12	374	14367.9	-0.496699
Patient5	Derivation	0	3.8	14	425	13919.4	-0.589611
Patient6	Derivation	0	3.4	13	322	9213.3	0.122881
Patient7	Derivation	0	3.4	14	391	18480	-0.716452
Patient8	Derivation	0	3.4	13	224	15873	0.0398299
Patient9	Derivation	0	3.1	11	375	9792	-1.54928
Patient10	Derivation	0	3.3	11	288	4656.9	-0.192754
Patient11	Derivation	0	3.1	12	193	14905.5	-0.535048
Patient12	Derivation	0	3.6	13	415	25971	-0.108621
Patient13	Derivation	0	3.3	10	209	16116	0.53828
Patient14	Derivation	0	4.1	12	333	13252.5	-0.487466
Patient15	Derivation	0	3.4	10	220	9096	0.163221
Patient16	Derivation	0	1.89	8	277	11325.6	-0.413724
Patient17	Derivation	0	2.5	11	377	23400	-0.801751
Patient18	Derivation	0	2.7	11	120	13178.4	-0.405523
Patient19	Derivation	0	2.44	14	322	3237.3	-0.198121
Patient20	Derivation	0	2.38	12	418	17752.8	-0.595383
Patient21	Derivation	0	1.6	12	297	11850.3	-0.933183
Patient22	Derivation	0	4	13	375	13587.6	-0.735377
Patient23	Derivation	0	3.1	13	279	16502.4	-0.669944
Patient24	Derivation	0	4.3	10	223	25730.4	-0.789486
Patient25	Derivation	0	2.02	12	337	15779.4	-0.581225
Patient26	Derivation	0	3.1	14	288	25769.7	-1.76995
Patient27	Derivation	0	2.8	12	250	17400	-0.323238
Patient28	Derivation	0	2.5	10	220	14367.9	-0.522668
Patient29	Derivation	0	3.8	14	445	7454.7	-0.139856
Patient30	Derivation	0	1.5	12	449	12549	-0.302695
Patient31	Derivation	0	3.2	12	388	9235.5	0.0200294
Patient32	Derivation	0	2.98	11	263	27518.4	-0.844595
Patient33	Derivation	0	3.2	13	308	13255.2	0.100095
Patient34	Derivation	0	1.9	13	390	30000	0.256425
Patient35	Derivation	0	2.8	15	379	4924.8	-0.168819
Patient36	Derivation	0	3	11	292	4500	-0.292281
Patient37	Derivation	0	3	13	249	10752	0.233137
Patient38	Derivation	0	2	13	401	9486	0.897401
Patient39	Derivation	0	4.1	12	266	7624.8	0.117058
Patient40	Derivation	0	2.4	11	333	47190	0.542002
Patient41	Derivation	0	3.7	12	400	9921.6	-0.472952
Patient42	Derivation	0	2.68	12	286	9475.2	0.218414
Patient43	Derivation	0	2.9	10	318	20175.3	0.221965
Patient44	Derivation	0	3.2	9	333	14558.4	-0.539416
Patient45	Derivation	0	2.4	13	405	8064	0.66985
Patient46	Derivation	0	3.26	13	364	11455.2	0.0785097
Patient47	Derivation	0	2.7	9	319	8769.7	-0.330362
Patient48	Derivation	0	2.5	11	309	5424	0.37684
Patient49	Derivation	0	2.9	14	264	21957	0.356579
Patient50	Derivation	0	3.5	11.93	315	3393.6	0.317201
Patient51	Derivation	0	2.2	12	313	15052.7	0.620491
Patient52	Derivation	0	3.4	10	294	14367.9	-0.164552
Patient53	Derivation	0	3.3	11.93	176	14124	-0.53204
Patient54	Derivation	0	1.99	11.93	628	17182.5	0.401903
Patient55	Derivation	0	2.5	17	362	16992	-0.526436
Patient56	Derivation	0	2.3	12	473	11074.5	0.172095
Patient57	Derivation	0	3.43	12	382	14367.9	0.213581
Patient58	Derivation	0	2.5	11	262	14788	-0.352726
Patient59	Derivation	0	2	12	337	6837.6	0.288195
Patient60	Derivation	0	3.7	13	161	12147.6	0.687672
Patient61	Derivation	1	3.3	12	309	24526.2	-0.519727
Patient62	Derivation	1	3.4	10	301	9753.9	-0.215117
Patient63	Derivation	1	3.7	9	295	11562	-0.447275
Patient64	Derivation	1	2.4	11	256	9375.87	-0.385511
Patient65	Derivation	1	2	11	325	4830	0.982244
Patient66	Derivation	1	3.8	11	444	9375.87	0.33116
Patient67	Derivation	1	3.23	11	349	9375.87	0.100881
Patient68	Derivation	1	4.2	10	426	5392.2	0.63333
Patient69	Derivation	1	2.9	10	225	6292	0.336731
Patient70	Derivation	1	3.4	11	367	9375.87	-0.256998
Patient71	Derivation	1	2.5	10	315	9375.87	0.477561
Patient72	Derivation	1	3.3	11.31	449	3888	0.342229
Patient73	Derivation	1	3.4	10	227	10068.6	0.595835
Patient74	Derivation	1	3.5	9	377	25290.9	0.0846077
Patient75	Derivation	1	3.6	9	247	9290.4	-0.0142243
Patient76	Derivation	1	3.7	12	473	6339.3	0.6998
Patient77	Derivation	1	4.2	11	515	7209	-0.346029
Patient78	Derivation	1	3.6	13	395	13893	1.15773
Patient79	Derivation	1	3.09	11	368	9375.87	0.118191
Patient80	Derivation	1	3	12	358	11178	0.533708
Patient81	Derivation	1	3.4	12	415	16346.7	0.894442
Patient82	Derivation	1	2.6	13	280	1674	-0.131395
Patient83	Derivation	1	3.9	10	398	11610	-0.273086
Patient84	Derivation	1	3.2	11	342	4586.4	0.338013
Patient85	Derivation	1	3.2	11	481	1612.8	0.810243
Patient86	Derivation	1	3.8	10	256	6148.8	0.524372
Patient87	Derivation	1	3.34	13	463	5494.5	0.270666
Patient88	Derivation	1	3	11.31	343	9505.2	-0.173612
Patient89	Derivation	1	2.8	13	529	12637.8	0.12179
Patient90	Derivation	1	3.3	10	275	3830.4	0.00654361
Patient91	Derivation	1	2.8	11.31	467	17510.4	-0.0858676
Patient92	Derivation	1	3.3	10	379	4875	0.354998
Patient93	Derivation	1	3.3	13	437	11449.2	0.272906
Patient94	Derivation	1	2.7	15	452	9031.5	0.38416
Patient95	Derivation	1	3.7	12	442	4040.1	0.037961
Patient96	Derivation	1	3.22	11.31	323	12361.5	-0.460339
Patient97	Derivation	1	3.4	13	367	6498.9	0.742964
Patient98	Derivation	1	3.5	10	428	4000.5	0.740883
Patient99	Derivation	1	2.8	12	338	7318.8	0.148111
Patient100	Derivation	1	3.9	11	345	6577.8	0.217176
Patient101	Derivation	1	3.7	14	293	4830	0.754
Patient102	Derivation	1	3.11	12	120	9375.87	0.0992273
Patient103	Derivation	1	2.9	11.31	390	9375.87	0.117951
Patient104	Derivation	1	3.6	11	321	3880	-0.219709
Patient105	Derivation	1	3.6	11.31	309	9375.87	0.23517
Patient106	Derivation	1	3.2	14	493	9375.87	-0.204061
Patient107	Derivation	1	3.2	13	419	10340	-0.0253598
Patient108	Derivation	1	3.1	12	291	9375.87	1.347
Patient109	Derivation	1	2.7	12	330	9375.87	0.665665
Patient110	Derivation	1	3.9	12	412	9375.87	0.964848
Patient111	Derivation	1	2.86	11.31	329	9375.87	0.448199
Patient112	Derivation	1	2.4	11.31	419	9375.87	0.679816
Patient113	Derivation	1	3.4	11	346	13465.2	0.0472112
Patient114	Derivation	1	3.8	11.31	322	9375.87	0.0444873
Patient115	Derivation	1	1.9	11.31	390	23558.7	-0.209817
Patient116	Derivation	1	2.7	11.31	309	9375.87	0.478414
Patient117	Derivation	1	2.6	12	288	8717.4	-0.0986469
Patient118	Derivation	1	3.32	9	291	6374.4	-0.414364
Patient119	Derivation	1	2.9	10	307	8569.5	-0.132681
Patient120	Derivation	1	3.41	10	330	16803.6	0.367566
Patient1	Temporal Validation	0	2.44	14	414	40800	0.15631
Patient2	Temporal Validation	0	4.3	12	324	13167	0.301428
Patient3	Temporal Validation	0	1.5	11	464	10927.8	-0.710962
Patient4	Temporal Validation	0	2.71	14	420	15444	0.650378
Patient5	Temporal Validation	0	2.97	12	345	18895.5	0.229026
Patient6	Temporal Validation	0	2.68	10	304	9770.4	0.0359521
Patient7	Temporal Validation	0	3.1	11	375	10098	0.178693
Patient8	Temporal Validation	0	1.8	12	241	16718.8	-0.654042
Patient9	Temporal Validation	0	2.8	12	378	16718.8	0.280127
Patient10	Temporal Validation	0	1.6	10	337	14229	-0.314343
Patient11	Temporal Validation	0	2.7	12	240	19260	-0.497712
Patient12	Temporal Validation	0	2.49	12	357	14596.2	-0.0770762
Patient13	Temporal Validation	0	2.61	13	417	15467.7	-0.637371
Patient14	Temporal Validation	0	2.87	11	342	18919.2	-0.224446
Patient15	Temporal Validation	0	2.58	9	301	9794.1	0.035233
Patient16	Temporal Validation	0	3	10	372	10121.7	0.175119
Patient17	Temporal Validation	0	1.7	11	238	16742.5	-0.640961
Patient18	Temporal Validation	0	2.7	11	375	12731.2	-0.274525
Patient19	Temporal Validation	0	1.5	9	334	14252.7	-0.308056
Patient20	Temporal Validation	0	2.6	11	237	19283.7	-0.487757
Patient21	Temporal Validation	0	1.4	10	461	10951.5	-0.696743
Patient22	Temporal Validation	0	2.39	11	354	14619.9	-0.0755347
Patient23	Temporal Validation	0	3	12	385	12121.5	0.115119
Patient24	Temporal Validation	0	2.34	13	411	40723.7	0.153183
Patient25	Temporal Validation	0	4.2	11	321	13190.7	-0.295399
Patient26	Temporal Validation	1	3.8	11	289	9822.9	0.713203
Patient27	Temporal Validation	1	3.36	12	330	3087.75	-0.0539398
Patient28	Temporal Validation	1	3.16	12	372	4482	0.137694
Patient29	Temporal Validation	1	2.9	12	389	13104	-0.40689
Patient30	Temporal Validation	1	3.1	11	343	8586.68	0.0654641
Patient31	Temporal Validation	1	2.8	11	372	11610.9	0.440114
Patient32	Temporal Validation	1	3.1	12	425	3088.8	-0.0188014
Patient33	Temporal Validation	1	3.7	13	354	16329.6	0.0486507
Patient34	Temporal Validation	1	2.8	14	401	11001	0.246151
Patient35	Temporal Validation	1	3.7	12	413	8586.68	-0.189099
Patient36	Temporal Validation	1	2.7	12	619	8586.68	0.387794
Patient37	Temporal Validation	1	2.9	12	291	4753.2	-0.674095
Patient38	Temporal Validation	1	3	10	347	8503.68	0.0739744
Patient39	Temporal Validation	1	2.7	10	376	11527.9	0.497329
Patient40	Temporal Validation	1	3	11	429	3005.8	-0.0212456
Patient41	Temporal Validation	1	3.6	12	358	16246.6	0.0549753
Patient42	Temporal Validation	1	3.7	10	293	9739.9	0.805919
Patient43	Temporal Validation	1	3.26	11	334	3004.75	-0.060952
Patient44	Temporal Validation	1	3.06	10	376	4399	-0.155594
Patient45	Temporal Validation	1	2.8	12	393	13021	0.459785
Patient46	Temporal Validation	1	2.7	13	405	10918	-0.278151
Patient47	Temporal Validation	1	3.6	11	417	8503.68	-0.213682
Patient48	Temporal Validation	1	2.6	13	623	8603.68	0.438207
Patient49	Temporal Validation	1	2.8	11	295	4670.2	0.761728
Patient50	Temporal Validation	1	3.1	10	434	2304.75	-0.059952
		1: Experimental group 0: Control group
